# Supplementary material for: Multicenter Real-World Data of Subsequent Chemotherapy after Progression to PARP Inhibitors in a Maintenance Relapse Setting
Source: Cancers (Basel). 2022 Sep 11;14(18):4414. doi: 10.3390/cancers14184414 (PMC9497128; doi:10.3390/cancers14184414)
Supplement: Supplementary file 1 [file cancers-14-04414-s001.zip]

Archive with 1 entries (1 files):
- cancers-1854082-supplementary.pdf
